# Supplementary material for: Aqua­{2-(pyridin-2-yl)-N-[(pyridin-2-yl)methyl­idene]ethanamine-κ3 N,N′,N′′}(sulfato-κ2 O,O′)copper(II) tetra­hydrate
Source: Acta Crystallogr Sect E Struct Rep Online. 2012 Dec 8;69(Pt 1):m24–5. doi: 10.1107/S1600536812049380 (PMC3588334; doi:10.1107/S1600536812049380)
Supplement: Supplementary file 1 [file e-69-00m24-sup1.cif]

##############################################################################
#                                                                            #
# This CIF contains the data in a paper accepted for publication in          #
# Acta Crystallographica Section E. It conforms to the requirements of       #
# Notes for Authors for Acta Crystallographica Section E, and has been       #
# peer reviewed under the auspices of the IUCr Commission on Journals.       #
#                                                                            #
# Full details of the Crystallographic Information File format               #
# are given in the paper "The Crystallographic Information File (CIF):       #
# a New Standard Archive File for Crystallography" by S. R. Hall, F. H.      #
# Allen and I. D. Brown [Acta Cryst. (1991), A47, 655-685].                  #
#                                                                            #
# The current version of the core CIF dictionary is obtainable from          #
# ftp://ftp.iucr.org/pub/cif_core.dic.                                       #
#                                                                            #
# Software is freely available for graphical display of the structure(s)     #
# in this CIF. For information consult the CIF software page                 #
# http://www.iucr.org/resources/cif/software.                                #
#                                                                            #
# This file may be used for bona fide research purposes within the           #
# scientific community so long as proper attribution is given to the journal # 
# article from which it was obtained.                                        #
#                                                                            #
##############################################################################
data_global
_audit_creation_method     SHELXL-97
_journal_date_recd_electronic     2012-11-14
_journal_date_accepted     2012-12-01
_journal_name_full     'Acta Crystallographica, Section E'
_journal_year     2013
_journal_volume     69
_journal_issue      1
_journal_page_first     m24
_journal_page_last     m25
_journal_paper_category     QM
_journal_paper_doi     10.1107/S1600536812049380
_journal_coeditor_code     ZL2518
_publ_contact_author_name
;
'Mohamed Gaye'
;
_publ_contact_author_address
;
D\'epartement de Chimie
Facult\'e des Sciences et Techniques
Universit\'e Cheikh Anta Diop
Dakar S\'en\'egal
;
_publ_contact_author_email     'mlgayeastou@yahoo.fr'
_publ_contact_author_fax     '00221338246318'
_publ_contact_author_phone     '00221338247804'
_publ_section_title
;\
Aqua{2-(pyridin-2-yl)-<i>N</i>-[(pyridin-2-yl)methylidene]ethanamine-\
\k^3^<i>N</i>,<i>N</i>',<i>N</i>''}(sulfato-\k^2^<i>O</i>,<i>O</i>')\
copper(II) tetrahydrate
;
loop_
    _publ_author_name
    _publ_author_address
    'Tinguiano, Daniel'
;
D\'epartement de Chimie
Facult\'e des Sciences et Techniques
Universit\'e Cheikh Anta Diop
Dakar, Senegal
;
    'Sow, Mouhamadou Moustapha'
;
D\'epartement de Chimie
Facult\'e des Sciences et Techniques
Universit\'e Cheikh Anta Diop
Dakar, Senegal
;
    'Tamboura, Farba Bouyagui'
;
D\'epartement de Chimie
Facult\'e des Sciences et Techniques
Universit\'e Cheikh Anta Diop
Dakar, Senegal
;
    'Barry, Aliou Hamady'
;
D\'epartement de Chimie
Facult\'e des Sciences
Universit\'e de Nouakchott
Nouakchott, Mauritania
;
    'Gaye, Mohamed'
;
D\'epartement de Chimie
Facult\'e des Sciences et Techniques
Universit\'e Cheikh Anta Diop
Dakar, Senegal
;
_chemical_name_systematic
;
Aqua{2-(pyridin-2-yl)-<i>N</i>-[(pyridin-2-yl)methylidene]ethanamine-
\k^3^<i>N</i>,<i>N</i>',<i>N</i>''}(sulfato-\k^2^<i>O</i>,<i>O</i>')copper(II)
tetrahydrate
;
_chemical_name_common     ?
_chemical_formula_moiety     'C13 H15 Cu N3 O5 S, 4(H2 O)'
_chemical_formula_sum     'C13 H23 Cu N3 O9 S'
_chemical_formula_iupac     '[Cu (S O4) (C13 H13 N3) (H2 O)], 4H2 O'
_chemical_formula_weight     460.94
_chemical_melting_point     ?
_symmetry_cell_setting     monoclinic
_symmetry_space_group_name_H-M     'P 21/c '
_symmetry_space_group_name_Hall     '-P 2ybc'
loop_
    _symmetry_equiv_pos_as_xyz
    'x, y, z'
    '-x, y+1/2, -z+1/2'
    '-x, -y, -z'
    'x, -y-1/2, z-1/2'
_cell_length_a     10.7315(17)
_cell_length_b     23.605(4)
_cell_length_c     7.6478(12)
_cell_angle_alpha     90.00
_cell_angle_beta     96.523(3)
_cell_angle_gamma     90.00
_cell_volume     1924.8(5)
_cell_formula_units_Z     4
_cell_measurement_reflns_used     25
_cell_measurement_theta_min     11
_cell_measurement_theta_max     15
_cell_measurement_temperature     293(2)
_exptl_crystal_description     prismatic
_exptl_crystal_colour     blue
_exptl_crystal_size_max     0.10
_exptl_crystal_size_mid     0.07
_exptl_crystal_size_min     0.05
_exptl_crystal_density_diffrn     1.591
_exptl_crystal_density_meas     ?
_exptl_crystal_density_method     'not measured'
_exptl_crystal_F_000     956
_exptl_absorpt_coefficient_mu     1.294
_exptl_absorpt_correction_type     none
_exptl_absorpt_process_details     ?
_exptl_absorpt_correction_T_min     ?
_exptl_absorpt_correction_T_max     ?
_exptl_special_details
;
;
_diffrn_ambient_temperature     293(2)
_diffrn_radiation_type     MoK\a
_diffrn_radiation_wavelength     0.71073
_diffrn_radiation_source     'fine-focus sealed tube'
_diffrn_radiation_monochromator     graphite
_diffrn_measurement_device_type     'Enraf--Nonius CAD-4'
_diffrn_measurement_method     '\p scans'
_diffrn_detector_area_resol_mean     ?
_diffrn_reflns_number     14560
_diffrn_reflns_av_R_equivalents     0.0390
_diffrn_reflns_av_sigmaI/netI     0.0335
_diffrn_reflns_theta_min     1.73
_diffrn_reflns_theta_max     25.05
_diffrn_reflns_theta_full     25.05
_diffrn_measured_fraction_theta_max     0.998
_diffrn_measured_fraction_theta_full     0.998
_diffrn_reflns_limit_h_min     -12
_diffrn_reflns_limit_h_max     12
_diffrn_reflns_limit_k_min     -28
_diffrn_reflns_limit_k_max     28
_diffrn_reflns_limit_l_min     -8
_diffrn_reflns_limit_l_max     9
_diffrn_standards_number     2
_diffrn_standards_interval_count     ?
_diffrn_standards_interval_time     60
_diffrn_standards_decay_%     0
_refine_special_details
;
Refinement of <i>F</i>^2^ against ALL reflections. The weighted <i>R</i>-factor
<i>wR</i> and goodness of fit <i>S</i> are based on <i>F</i>^2^, conventional
<i>R</i>-factors <i>R</i> are based on <i>F</i>, with <i>F</i> set to zero for
negative <i>F</i>^2^. The threshold expression of <i>F</i>^2^ >
\s(<i>F</i>^2^) is used only for calculating <i>R</i>-factors(gt) <i>etc</i>.
and is not relevant to the choice of reflections for refinement.
<i>R</i>-factors based on <i>F</i>^2^ are statistically about twice as large
as those based on <i>F</i>, and <i>R</i>- factors based on ALL data will be
even larger.
;
_reflns_number_total     3403
_reflns_number_gt     2620
_reflns_threshold_expression     I>2sigma(I)
_refine_ls_structure_factor_coef     Fsqd
_refine_ls_matrix_type     full
_refine_ls_R_factor_all     0.0587
_refine_ls_R_factor_gt     0.0371
_refine_ls_wR_factor_gt     0.0884
_refine_ls_wR_factor_ref     0.1032
_refine_ls_goodness_of_fit_ref     1.043
_refine_ls_restrained_S_all     1.042
_refine_ls_number_reflns     3403
_refine_ls_number_parameters     274
_refine_ls_number_restraints     17
_refine_ls_hydrogen_treatment     mixed
_refine_ls_weighting_scheme     calc
_refine_ls_weighting_details
         'calc w=1/[\s^2^(Fo^2^)+(0.0448P)^2^+2.5709P] where P=(Fo^2^+2Fc^2^)/3'
_atom_sites_solution_hydrogens     geom
_atom_sites_solution_primary     direct
_atom_sites_solution_secondary     difmap
_refine_ls_shift/su_max     0.001
_refine_ls_shift/su_mean     0.000
_refine_diff_density_max     0.565
_refine_diff_density_min     -0.387
_refine_ls_extinction_method     none
_refine_ls_extinction_coef     ?
loop_
    _atom_type_symbol
    _atom_type_description
    _atom_type_scat_dispersion_real
    _atom_type_scat_dispersion_imag
    _atom_type_scat_source
    'C' 'C' 0.0033 0.0016
                         'International Tables Vol C Tables 4.2.6.8 and 6.1.1.4'
    'H' 'H' 0.0000 0.0000
                         'International Tables Vol C Tables 4.2.6.8 and 6.1.1.4'
    'N' 'N' 0.0061 0.0033
                         'International Tables Vol C Tables 4.2.6.8 and 6.1.1.4'
    'S' 'S' 0.1246 0.1234
                         'International Tables Vol C Tables 4.2.6.8 and 6.1.1.4'
    'Cu' 'Cu' 0.3201 1.2651
                         'International Tables Vol C Tables 4.2.6.8 and 6.1.1.4'
    'O' 'O' 0.0106 0.0060
                         'International Tables Vol C Tables 4.2.6.8 and 6.1.1.4'
_computing_data_collection     'CAD-4 EXPRESS (Enraf--Nonius, 1994)'
_computing_cell_refinement     'CAD-4 EXPRESS (Enraf--Nonius, 1994)'
_computing_data_reduction     'MolEN (Fair, 1990)'
_computing_structure_solution     'SHELXS97 (Sheldrick, 2008)'
_computing_structure_refinement     'SHELXL97 (Sheldrick, 2008)'
_computing_molecular_graphics     'ORTEP-3 for Windows (Farrugia, 2012)'
_computing_publication_material     'SHELXL97 (Sheldrick, 2008)'
loop_
    _atom_site_type_symbol
    _atom_site_label
    _atom_site_fract_x
    _atom_site_fract_y
    _atom_site_fract_z
    _atom_site_U_iso_or_equiv
    _atom_site_adp_type
    _atom_site_calc_flag
    _atom_site_refinement_flags
    _atom_site_occupancy
    _atom_site_symmetry_multiplicity
    _atom_site_disorder_assembly
    _atom_site_disorder_group
    Cu Cu1 0.34621(4) 0.409141(17) 0.46361(5) 0.03121(15) Uani d . 1 1 . .
    S S1 0.34297(8) 0.41815(3) 0.84451(11) 0.0315(2) Uani d . 1 1 . .
    N N1 0.2175(3) 0.47177(13) 0.4132(4) 0.0385(7) Uani d . 1 1 . .
    N N2 0.4622(3) 0.34185(12) 0.4987(4) 0.0362(7) Uani d . 1 1 . .
    N N3 0.2371(3) 0.37299(13) 0.2717(4) 0.0405(7) Uani d . 1 1 . .
    O O1 0.4070(2) 0.44192(9) 0.6934(3) 0.0348(6) Uani d . 1 1 . .
    O O2 0.4420(2) 0.39896(11) 0.9786(3) 0.0437(6) Uani d . 1 1 . .
    O O3 0.2646(3) 0.37097(11) 0.7753(4) 0.0485(7) Uani d D 1 1 . .
    O O4 0.2680(3) 0.46243(11) 0.9121(4) 0.0506(7) Uani d . 1 1 . .
    O O5W 0.4827(3) 0.45044(11) 0.3049(3) 0.0424(6) Uani d D 1 1 . .
    H H5WA 0.473(4) 0.4385(19) 0.207(3) 0.064 Uiso d D 1 1 . .
    H H5WB 0.498(4) 0.4833(9) 0.301(6) 0.064 Uiso d D 1 1 . .
    O O6W 0.0350(4) 0.3126(2) 0.7184(8) 0.1132(17) Uani d D 1 1 . .
    H H6WA 0.038(5) 0.308(4) 0.609(3) 0.170 Uiso d D 1 1 . .
    H H6WB 0.103(4) 0.328(3) 0.719(10) 0.170 Uiso d D 1 1 . .
    O O7W 0.3003(3) 0.57344(17) 1.0390(7) 0.0916(13) Uani d D 1 1 . .
    H H7WA 0.372(3) 0.583(2) 1.034(10) 0.137 Uiso d D 1 1 . .
    H H7WB 0.287(6) 0.5420(15) 0.996(9) 0.137 Uiso d D 1 1 . .
    O O8W -0.0444(6) 0.2896(3) 0.3565(9) 0.158(2) Uani d D 1 1 . .
    H H8WA -0.086(7) 0.307(5) 0.275(8) 0.237 Uiso d D 1 1 . .
    H H8WB -0.026(12) 0.2552(16) 0.348(9) 0.237 Uiso d D 1 1 . .
    O O9W -0.1188(4) 0.3475(2) 0.0284(9) 0.1241(18) Uani d D 1 1 . .
    H H9WA -0.185(5) 0.367(3) 0.025(11) 0.186 Uiso d D 1 1 . .
    H H9WB -0.086(7) 0.332(3) -0.054(9) 0.186 Uiso d D 1 1 . .
    C C1 0.2128(4) 0.52248(16) 0.4895(6) 0.0470(10) Uani d . 1 1 . .
    H H1 0.2746 0.5324 0.5795 0.056 Uiso calc R 1 1 . .
    C C2 0.1173(4) 0.56075(18) 0.4370(6) 0.0567(12) Uani d . 1 1 . .
    H H2 0.1172 0.5963 0.4893 0.068 Uiso calc R 1 1 . .
    C C3 0.0239(4) 0.5461(2) 0.3089(6) 0.0580(12) Uani d . 1 1 . .
    H H3 -0.0415 0.5711 0.2754 0.070 Uiso calc R 1 1 . .
    C C4 0.0278(4) 0.4941(2) 0.2304(6) 0.0541(11) Uani d . 1 1 . .
    H H4 -0.0351 0.4831 0.1433 0.065 Uiso calc R 1 1 . .
    C C5 0.1269(4) 0.45822(17) 0.2829(5) 0.0430(9) Uani d . 1 1 . .
    C C6 0.1431(4) 0.40272(18) 0.2065(5) 0.0482(10) Uani d . 1 1 . .
    H H6 0.0874 0.3893 0.1138 0.058 Uiso calc R 1 1 . .
    C C7 0.2575(4) 0.31678(16) 0.2077(5) 0.0503(10) Uani d . 1 1 . .
    H H7A 0.3207 0.3179 0.1266 0.060 Uiso calc R 1 1 . .
    H H7B 0.1804 0.3024 0.1449 0.060 Uiso calc R 1 1 . .
    C C8 0.3000(4) 0.27820(16) 0.3600(5) 0.0500(10) Uani d . 1 1 . .
    H H8A 0.2429 0.2824 0.4487 0.060 Uiso calc R 1 1 . .
    H H8B 0.2942 0.2393 0.3189 0.060 Uiso calc R 1 1 . .
    C C9 0.4305(4) 0.28867(14) 0.4440(5) 0.0392(9) Uani d . 1 1 . .
    C C10 0.5785(4) 0.35136(17) 0.5752(5) 0.0471(10) Uani d . 1 1 . .
    H H10 0.5999 0.3879 0.6124 0.056 Uiso calc R 1 1 . .
    C C11 0.6683(4) 0.3095(2) 0.6015(7) 0.0625(12) Uani d . 1 1 . .
    H H11 0.7486 0.3177 0.6544 0.075 Uiso calc R 1 1 . .
    C C12 0.6360(5) 0.2554(2) 0.5476(7) 0.0686(14) Uani d . 1 1 . .
    H H12 0.6942 0.2262 0.5645 0.082 Uiso calc R 1 1 . .
    C C13 0.5164(5) 0.24484(17) 0.4684(6) 0.0547(11) Uani d . 1 1 . .
    H H13 0.4936 0.2084 0.4314 0.066 Uiso calc R 1 1 . .
loop_
    _atom_site_aniso_label
    _atom_site_aniso_U_11
    _atom_site_aniso_U_22
    _atom_site_aniso_U_33
    _atom_site_aniso_U_12
    _atom_site_aniso_U_13
    _atom_site_aniso_U_23
    Cu1 0.0333(3) 0.0289(2) 0.0306(2) -0.00165(18) -0.00006(17) -0.00066(17)
    S1 0.0346(5) 0.0302(4) 0.0292(4) -0.0022(4) 0.0015(4) -0.0004(3)
    N1 0.0333(17) 0.0444(18) 0.0375(17) 0.0019(14) 0.0036(14) 0.0055(14)
    N2 0.0410(18) 0.0299(16) 0.0383(17) -0.0020(13) 0.0066(14) 0.0004(13)
    N3 0.0452(19) 0.0429(18) 0.0338(17) -0.0106(15) 0.0058(15) -0.0040(14)
    O1 0.0449(15) 0.0314(13) 0.0277(13) -0.0065(11) 0.0029(11) -0.0003(10)
    O2 0.0460(16) 0.0490(16) 0.0342(14) 0.0025(12) -0.0033(12) 0.0082(11)
    O3 0.0494(16) 0.0459(16) 0.0499(16) -0.0195(13) 0.0044(13) -0.0039(12)
    O4 0.0543(17) 0.0475(16) 0.0516(17) 0.0106(13) 0.0135(14) -0.0051(13)
    O5W 0.0552(17) 0.0403(15) 0.0321(14) -0.0134(13) 0.0071(13) 0.0004(12)
    O6W 0.073(3) 0.067(3) 0.190(5) -0.012(2) -0.029(3) 0.005(3)
    O7W 0.053(2) 0.075(3) 0.150(4) -0.0019(18) 0.021(3) -0.035(3)
    O8W 0.113(4) 0.190(7) 0.169(6) 0.042(5) 0.009(4) -0.019(5)
    O9W 0.068(3) 0.108(4) 0.190(6) 0.001(3) -0.012(3) -0.029(4)
    C1 0.045(2) 0.039(2) 0.056(3) 0.0024(18) 0.004(2) 0.0026(18)
    C2 0.054(3) 0.038(2) 0.079(3) 0.011(2) 0.014(3) 0.009(2)
    C3 0.042(3) 0.059(3) 0.073(3) 0.012(2) 0.012(2) 0.025(2)
    C4 0.040(2) 0.071(3) 0.050(3) 0.008(2) -0.0033(19) 0.016(2)
    C5 0.039(2) 0.049(2) 0.040(2) 0.0007(18) 0.0015(17) 0.0068(18)
    C6 0.046(2) 0.059(3) 0.037(2) -0.004(2) -0.0036(18) 0.0018(19)
    C7 0.062(3) 0.044(2) 0.045(2) -0.012(2) 0.009(2) -0.0068(18)
    C8 0.062(3) 0.036(2) 0.052(2) -0.0040(19) 0.008(2) -0.0066(18)
    C9 0.052(2) 0.0287(18) 0.038(2) -0.0014(17) 0.0127(18) 0.0010(15)
    C10 0.045(2) 0.040(2) 0.056(3) -0.0015(18) 0.006(2) 0.0012(18)
    C11 0.046(3) 0.061(3) 0.079(3) 0.010(2) -0.001(2) 0.002(2)
    C12 0.067(3) 0.054(3) 0.086(4) 0.027(2) 0.013(3) 0.008(3)
    C13 0.074(3) 0.032(2) 0.060(3) 0.008(2) 0.016(2) -0.0025(19)
_geom_special_details
;
All e.s.d.'s (except the e.s.d. in the dihedral angle between two l.s. planes)
are estimated using the full covariance matrix. The cell e.s.d.'s are taken
into account individually in the estimation of e.s.d.'s in distances, angles
and torsion angles; correlations between e.s.d.'s in cell parameters are only
used when they are defined by crystal symmetry. An approximate (isotropic)
treatment of cell e.s.d.'s is used for estimating e.s.d.'s involving l.s.
planes.
;
loop_
    _geom_bond_atom_site_label_1
    _geom_bond_atom_site_label_2
    _geom_bond_site_symmetry_2
    _geom_bond_distance
    _geom_bond_publ_flag
    Cu1 O1 . 1.963(2) ?
    Cu1 N3 . 1.965(3) ?
    Cu1 N2 . 2.017(3) ?
    Cu1 N1 . 2.030(3) ?
    Cu1 O5W . 2.230(3) ?
    S1 O4 . 1.450(3) ?
    S1 O3 . 1.459(3) ?
    S1 O2 . 1.462(3) ?
    S1 O1 . 1.517(2) ?
    N1 C1 . 1.335(5) ?
    N1 C5 . 1.349(5) ?
    N2 C10 . 1.336(5) ?
    N2 C9 . 1.354(4) ?
    N3 C6 . 1.282(5) ?
    N3 C7 . 1.440(5) ?
    O5W H5WA . 0.796(19) ?
    O5W H5WB . 0.793(19) ?
    O6W H6WA . 0.844(19) ?
    O6W H6WB . 0.822(17) ?
    O7W H7WA . 0.81(2) ?
    O7W H7WB . 0.817(19) ?
    O8W H8WA . 0.828(19) ?
    O8W H8WB . 0.84(2) ?
    O9W H9WA . 0.840(19) ?
    O9W H9WB . 0.843(18) ?
    C1 C2 . 1.390(5) ?
    C1 H1 . 0.9300 ?
    C2 C3 . 1.364(6) ?
    C2 H2 . 0.9300 ?
    C3 C4 . 1.370(6) ?
    C3 H3 . 0.9300 ?
    C4 C5 . 1.383(5) ?
    C4 H4 . 0.9300 ?
    C5 C6 . 1.453(6) ?
    C6 H6 . 0.9300 ?
    C7 C8 . 1.508(6) ?
    C7 H7A . 0.9700 ?
    C7 H7B . 0.9700 ?
    C8 C9 . 1.494(6) ?
    C8 H8A . 0.9700 ?
    C8 H8B . 0.9700 ?
    C9 C13 . 1.384(5) ?
    C10 C11 . 1.379(6) ?
    C10 H10 . 0.9300 ?
    C11 C12 . 1.374(7) ?
    C11 H11 . 0.9300 ?
    C12 C13 . 1.378(7) ?
    C12 H12 . 0.9300 ?
    C13 H13 . 0.9300 ?
loop_
    _geom_angle_atom_site_label_1
    _geom_angle_atom_site_label_2
    _geom_angle_atom_site_label_3
    _geom_angle_site_symmetry_1
    _geom_angle_site_symmetry_3
    _geom_angle
    _geom_angle_publ_flag
    O1 Cu1 N3 . . 161.62(12) ?
    O1 Cu1 N2 . . 93.10(11) ?
    N3 Cu1 N2 . . 93.65(13) ?
    O1 Cu1 N1 . . 91.87(11) ?
    N3 Cu1 N1 . . 80.77(13) ?
    N2 Cu1 N1 . . 174.28(12) ?
    O1 Cu1 O5W . . 98.24(10) ?
    N3 Cu1 O5W . . 98.95(11) ?
    N2 Cu1 O5W . . 89.05(11) ?
    N1 Cu1 O5W . . 93.05(11) ?
    O4 S1 O3 . . 111.05(17) ?
    O4 S1 O2 . . 111.23(16) ?
    O3 S1 O2 . . 111.19(16) ?
    O4 S1 O1 . . 108.81(15) ?
    O3 S1 O1 . . 107.35(14) ?
    O2 S1 O1 . . 107.01(15) ?
    C1 N1 C5 . . 118.4(3) ?
    C1 N1 Cu1 . . 129.0(3) ?
    C5 N1 Cu1 . . 112.7(2) ?
    C10 N2 C9 . . 118.7(3) ?
    C10 N2 Cu1 . . 117.2(2) ?
    C9 N2 Cu1 . . 124.0(3) ?
    C6 N3 C7 . . 121.0(3) ?
    C6 N3 Cu1 . . 115.4(3) ?
    C7 N3 Cu1 . . 123.6(3) ?
    S1 O1 Cu1 . . 113.77(13) ?
    Cu1 O5W H5WA . . 110(3) ?
    Cu1 O5W H5WB . . 127(3) ?
    H5WA O5W H5WB . . 109(5) ?
    H6WA O6W H6WB . . 85(6) ?
    H7WA O7W H7WB . . 112(3) ?
    H8WA O8W H8WB . . 122(10) ?
    H9WA O9W H9WB . . 130(9) ?
    N1 C1 C2 . . 121.3(4) ?
    N1 C1 H1 . . 119.3 ?
    C2 C1 H1 . . 119.3 ?
    C3 C2 C1 . . 120.0(4) ?
    C3 C2 H2 . . 120.0 ?
    C1 C2 H2 . . 120.0 ?
    C2 C3 C4 . . 119.0(4) ?
    C2 C3 H3 . . 120.5 ?
    C4 C3 H3 . . 120.5 ?
    C3 C4 C5 . . 118.9(4) ?
    C3 C4 H4 . . 120.6 ?
    C5 C4 H4 . . 120.6 ?
    N1 C5 C4 . . 122.3(4) ?
    N1 C5 C6 . . 113.7(3) ?
    C4 C5 C6 . . 124.0(4) ?
    N3 C6 C5 . . 117.5(4) ?
    N3 C6 H6 . . 121.2 ?
    C5 C6 H6 . . 121.2 ?
    N3 C7 C8 . . 109.8(3) ?
    N3 C7 H7A . . 109.7 ?
    C8 C7 H7A . . 109.7 ?
    N3 C7 H7B . . 109.7 ?
    C8 C7 H7B . . 109.7 ?
    H7A C7 H7B . . 108.2 ?
    C9 C8 C7 . . 114.8(3) ?
    C9 C8 H8A . . 108.6 ?
    C7 C8 H8A . . 108.6 ?
    C9 C8 H8B . . 108.6 ?
    C7 C8 H8B . . 108.6 ?
    H8A C8 H8B . . 107.5 ?
    N2 C9 C13 . . 120.8(4) ?
    N2 C9 C8 . . 118.4(3) ?
    C13 C9 C8 . . 120.8(4) ?
    N2 C10 C11 . . 123.1(4) ?
    N2 C10 H10 . . 118.4 ?
    C11 C10 H10 . . 118.4 ?
    C12 C11 C10 . . 118.2(4) ?
    C12 C11 H11 . . 120.9 ?
    C10 C11 H11 . . 120.9 ?
    C11 C12 C13 . . 119.4(4) ?
    C11 C12 H12 . . 120.3 ?
    C13 C12 H12 . . 120.3 ?
    C12 C13 C9 . . 119.7(4) ?
    C12 C13 H13 . . 120.1 ?
    C9 C13 H13 . . 120.1 ?
loop_
    _geom_hbond_atom_site_label_D
    _geom_hbond_atom_site_label_H
    _geom_hbond_atom_site_label_A
    _geom_hbond_site_symmetry_A
    _geom_hbond_distance_DH
    _geom_hbond_distance_HA
    _geom_hbond_distance_DA
    _geom_hbond_angle_DHA
    O5W H5WA O2 1_554 0.796(19) 1.97(2) 2.765(4) 172(5)
    O5W H5WB O1 3_666 0.793(19) 2.04(2) 2.803(3) 162(5)
    O6W H6WA O8W . 0.844(19) 2.082(19) 2.854(9) 152(5)
    O6W H6WB O3 . 0.822(17) 2.007(17) 2.814(5) 167(8)
    O7W H7WA O2 3_667 0.81(2) 2.05(2) 2.859(5) 175(6)
    O7W H7WB O4 . 0.817(19) 1.99(2) 2.802(5) 174(7)
    O8W H8WA O9W . 0.828(19) 2.11(2) 2.890(10) 156(6)
    O9W H9WA O7W 3_566 0.840(19) 1.906(19) 2.705(6) 158(6)
    O9W H9WB O6W 1_554 0.843(18) 2.328(18) 3.148(8) 164(7)
    C1 H1 O1 . 0.93 2.66 3.107(5) 110.5
    C6 H6 O9W . 0.93 2.44 3.254(6) 145.7
    C7 H7A O2 1_554 0.97 2.64 3.398(5) 135.0
    C10 H10 O1 . 0.93 2.57 3.025(5) 110.9
_iucr_refine_instructions_details
;
TITL pp15923b in P21/c
CELL  0.71073  10.7315  23.6047   7.6478   90.000   96.523   90.000
ZERR     4.00   0.0017   0.0038   0.0012    0.000    0.003    0.000
LATT   1
SYMM  - X, 1/2 + Y, 1/2 - Z
SFAC  C    H    N    S    CU   O
UNIT 52 92 12 4 4 36
LIST 4 ! automatically inserted. Change 6 to 4 for CHECKCIF!!
MERG   2
ACTA
BOND $H
FMAP 2
PLAN 25
L.S. 8
DFIX 0.82 O5W H5Wa O5W H5Wb
DFIX 0.82 O7W H7Wa O7W H7Wb
DFIX 0.82 O6W H6Wa O6W H6Wb
DFIX 0.82 O8W H8Wa O8W H8Wb
DFIX 0.82 O9W H9Wa O9W H9Wb
DFIX 1.35 H7Wa H7Wb
DFIX 2.0 H6WB O3
DFIX 2.05 H6WA O8W
DFIX 2.10 H8Wa O9W
DFIX 2.0 H8WB O6W_$5
DFIX 1.90 H9Wa O7W_$6
DFIX 2.3 H9WB O6W_$2
HTAB
EQIV $1 x, -y+1/2, z-1/2
EQIV $2 x, y, z-1
EQIV $3 -x+1, -y+1, -z+1
EQIV $4 -x+1, -y+1, -z+2
EQIV $5 x, -y+1/2, z-1/2
EQIV $6 -x, -y+1, -z+1
HTAB O5W O2_$2
HTAB O5W O1_$3
HTAB O6W O8W
HTAB O6W O3
HTAB O7W O2_$4
HTAB O7W O4
HTAB O8W O9W
HTAB O9W O7W_$6
HTAB O9W O6W_$2
HTAB C1 O1
HTAB C6 O9W
HTAB C7 O2_$2
HTAB C10 O1
WGHT    0.044800    2.570900
FVAR       0.09681
CU1   5    0.346213    0.409141    0.463609    11.00000    0.03327    0.02894 =
         0.03056   -0.00066   -0.00006   -0.00165
S1    4    0.342970    0.418149    0.844510    11.00000    0.03458    0.03023 =
         0.02923   -0.00037    0.00148   -0.00222
N1    3    0.217477    0.471766    0.413239    11.00000    0.03333    0.04438 =
         0.03755    0.00555    0.00355    0.00190
N2    3    0.462160    0.341849    0.498713    11.00000    0.04097    0.02993 =
         0.03825    0.00036    0.00662   -0.00203
N3    3    0.237114    0.372989    0.271675    11.00000    0.04516    0.04295 =
         0.03382   -0.00397    0.00581   -0.01062
O1    6    0.406982    0.441918    0.693436    11.00000    0.04489    0.03145 =
         0.02770   -0.00030    0.00293   -0.00653
O2    6    0.442025    0.398961    0.978580    11.00000    0.04604    0.04899 =
         0.03423    0.00822   -0.00330    0.00253
O3    6    0.264558    0.370975    0.775264    11.00000    0.04939    0.04588 =
         0.04988   -0.00393    0.00444   -0.01946
O4    6    0.267974    0.462434    0.912074    11.00000    0.05426    0.04751 =
         0.05163   -0.00507    0.01352    0.01061
O5W   6    0.482667    0.450442    0.304876    11.00000    0.05525    0.04033 =
         0.03212    0.00039    0.00709   -0.01339
H5WA  2    0.473166    0.438483    0.206895    11.00000   -1.50000
H5WB  2    0.497902    0.483271    0.301494    11.00000   -1.50000
O6W   6    0.034959    0.312561    0.718439    11.00000    0.07262    0.06723 =
         0.18979    0.00467   -0.02879   -0.01237
H6WA  2    0.038189    0.308368    0.609414    11.00000   -1.50000
H6WB  2    0.103387    0.328206    0.719017    11.00000   -1.50000
O7W   6    0.300345    0.573436    1.039031    11.00000    0.05272    0.07457 =
         0.14980   -0.03533    0.02128   -0.00186
H7WA  2    0.372274    0.583377    1.034105    11.00000   -1.50000
H7WB  2    0.286889    0.542007    0.996391    11.00000   -1.50000
O8W   6   -0.044358    0.289581    0.356521    11.00000    0.11306    0.18976 =
         0.16884   -0.01855    0.00921    0.04169
H8WA  2   -0.085722    0.306863    0.275377    11.00000   -1.50000
H8WB  2   -0.025659    0.255173    0.347553    11.00000   -1.50000
O9W   6   -0.118799    0.347484    0.028351    11.00000    0.06770    0.10826 =
         0.19025   -0.02901   -0.01221    0.00097
H9WA  2   -0.184935    0.366715    0.025073    11.00000   -1.50000
H9WB  2   -0.085885    0.331858   -0.054311    11.00000   -1.50000
C1    1    0.212762    0.522481    0.489487    11.00000    0.04530    0.03911 =
         0.05601    0.00260    0.00371    0.00242
AFIX  43
H1    2    0.274559    0.532406    0.579505    11.00000   -1.20000
AFIX   0
C2    1    0.117337    0.560747    0.437019    11.00000    0.05444    0.03778 =
         0.07923    0.00905    0.01377    0.01069
AFIX  43
H2    2    0.117205    0.596320    0.489269    11.00000   -1.20000
AFIX   0
C3    1    0.023873    0.546149    0.308920    11.00000    0.04243    0.05939 =
         0.07335    0.02518    0.01153    0.01193
AFIX  43
H3    2   -0.041502    0.571136    0.275417    11.00000   -1.20000
AFIX   0
C4    1    0.027811    0.494110    0.230399    11.00000    0.04013    0.07068 =
         0.04961    0.01556   -0.00330    0.00775
AFIX  43
H4    2   -0.035077    0.483107    0.143255    11.00000   -1.20000
AFIX   0
C5    1    0.126909    0.458216    0.282935    11.00000    0.03897    0.04947 =
         0.03999    0.00681    0.00147    0.00074
C6    1    0.143140    0.402715    0.206492    11.00000    0.04649    0.05894 =
         0.03721    0.00181   -0.00359   -0.00430
AFIX  43
H6    2    0.087440    0.389260    0.113750    11.00000   -1.20000
AFIX   0
C7    1    0.257494    0.316775    0.207671    11.00000    0.06193    0.04449 =
         0.04495   -0.00678    0.00860   -0.01170
AFIX  23
H7A   2    0.320721    0.317859    0.126615    11.00000   -1.20000
H7B   2    0.180370    0.302375    0.144872    11.00000   -1.20000
AFIX   0
C8    1    0.300032    0.278199    0.360002    11.00000    0.06198    0.03638 =
         0.05197   -0.00659    0.00796   -0.00402
AFIX  23
H8A   2    0.242906    0.282425    0.448742    11.00000   -1.20000
H8B   2    0.294223    0.239309    0.318909    11.00000   -1.20000
AFIX   0
C9    1    0.430544    0.288667    0.443969    11.00000    0.05207    0.02874 =
         0.03844    0.00104    0.01273   -0.00138
C10   1    0.578463    0.351356    0.575171    11.00000    0.04517    0.04002 =
         0.05595    0.00121    0.00559   -0.00149
AFIX  43
H10   2    0.599876    0.387945    0.612397    11.00000   -1.20000
AFIX   0
C11   1    0.668300    0.309506    0.601540    11.00000    0.04586    0.06087 =
         0.07895    0.00200   -0.00060    0.01033
AFIX  43
H11   2    0.748642    0.317673    0.654427    11.00000   -1.20000
AFIX   0
C12   1    0.635963    0.255436    0.547615    11.00000    0.06677    0.05390 =
         0.08606    0.00799    0.01298    0.02689
AFIX  43
H12   2    0.694250    0.226227    0.564457    11.00000   -1.20000
AFIX   0
C13   1    0.516427    0.244841    0.468353    11.00000    0.07393    0.03234 =
         0.05964   -0.00251    0.01605    0.00767
AFIX  43
H13   2    0.493555    0.208384    0.431393    11.00000   -1.20000
HKLF 4
REM  pp15923b in P21/c
REM R1 =  0.0371 for   2620 Fo > 4sig(Fo)  and  0.0587 for all   3403 data
REM    274 parameters refined using     17 restraints
END
WGHT      0.0448      2.5709
REM Highest difference peak  0.565,  deepest hole -0.387,  1-sigma level  0.070
Q1    1  -0.2544  0.3634  0.2438  11.00000  0.05    0.56
Q2    1   0.2787  0.3348  0.3223  11.00000  0.05    0.49
Q3    1  -0.0677  0.2491  0.4067  11.00000  0.05    0.41
Q4    1   0.0729  0.3140  0.6247  11.00000  0.05    0.36
Q5    1   0.3126  0.5730  0.9099  11.00000  0.05    0.32
Q6    1   0.1494  0.3385  0.1964  11.00000  0.05    0.31
Q7    1   0.0774  0.4283  0.2926  11.00000  0.05    0.31
Q8    1   0.3649  0.3001  0.3301  11.00000  0.05    0.31
Q9    1   0.3916  0.4331  0.7753  11.00000  0.05    0.28
Q10   1   0.2822  0.4502  0.5180  11.00000  0.05    0.28
Q11   1   0.0536  0.3774  0.2823  11.00000  0.05    0.27
Q12   1   0.6621  0.2277  0.5415  11.00000  0.05    0.26
Q13   1   0.4323  0.3132  0.5077  11.00000  0.05    0.26
Q14   1   0.2622  0.3912  0.4808  11.00000  0.05    0.25
Q15   1   0.3744  0.4294  0.6350  11.00000  0.05    0.25
Q16   1   0.3398  0.3730  0.4014  11.00000  0.05    0.25
Q17   1   0.0484  0.3138  0.7791  11.00000  0.05    0.25
Q18   1   0.4069  0.3609  0.5019  11.00000  0.05    0.24
Q19   1   0.1527  0.4628  0.3969  11.00000  0.05    0.24
Q20   1   0.2753  0.4403  0.8802  11.00000  0.05    0.23
Q21   1  -0.0477  0.4220  0.2421  11.00000  0.05    0.23
Q22   1   0.2405  0.4019  0.7388  11.00000  0.05    0.23
Q23   1   0.5700  0.2442  0.5840  11.00000  0.05    0.23
Q24   1   0.2847  0.4788  0.8156  11.00000  0.05    0.23
Q25   1   0.2341  0.4313  0.3982  11.00000  0.05    0.23
;
